# Supplementary material for: Notch–Sox9 Axis Mediates Hepatocyte Dedifferentiation in KrasG12V-Induced Zebrafish Hepatocellular Carcinoma
Source: Int J Mol Sci. 2022 Apr 24;23(9):4705. doi: 10.3390/ijms23094705 (PMC9103821; doi:10.3390/ijms23094705)
Supplement: Supplementary file 1 [file ijms-23-04705-s001.zip]

Archive with 1 entries (1 files):
- ijms-1671876-supplementary.pdf
